# Supplementary material for: Societal participation in ehlers-danlos syndromes and hypermobility spectrum disorder, compared to fibromyalgia and healthy controls
Source: PLoS One. 2022 Jun 16;17(6):e0269608. doi: 10.1371/journal.pone.0269608 (PMC9202833; doi:10.1371/journal.pone.0269608)
Supplement: S1 Dataset — (XLSX) [file pone.0269608.s001.xlsx]

## Sheet: Sheet1
Type	Code diagnosis	Sex	Mean Participation	Mean Participation %	Mean participation INDEX	Mean participation INDEX %	ICF Qualifier general participation	Mean participation self-performed activities	Mean participation self-performed activities %	Mean participation self-performed activities INDEX	Mean participation self-performed activities INDEX %	Mean Participation Delegated activities	Mean Participation Delegated activities %	Mean Participation Delegated activities INDEX	Mean Participation Delegated activities INDEX %	Mean self-performed activities in accordance with personal choices and wishes	Mean self-performed activities in accordance with personal choices and wishes %	Mean self-performed activities in accordance with personal choices and wishes INDEX	Mean self-performed activities in accordance with personal choices and wishes INDEX %	Mean Self-performed activities leading to appreciation and social acceptance	Mean Self-performed activities leading to appreciation and social acceptance %	Mean Self-performed activities leading to appreciation and social acceptance INDEX	Mean Self-performed activities leading to appreciation and social acceptance INDEX %
HEDS	1	0	4.16	83.2	2.48	49.6	3	4.13333	82.6667	2.58333	51.6667	4.2	84	2.1	42	4.28	85.6	2.675	53.5	3.95	79	2.46875	49.375
HEDS	1	0	3.92	78.4	2.57333	51.4667	2	3.8	76	2.85	57	4.1	82	2.05	41	3.48	69.6	2.61	52.2	4.2	84	3.15	63
HEDS	1	0	3.08	61.6	2.885	57.7	2	2.86667	57.3333	2.50833	50.1667	3.4	68	3.4	68	2.72	54.4	2.38	47.6	3.05	61	2.66875	53.375
HEDS	1	0	4.18667	83.7333	2.48	49.6	3	3.95556	79.1111	2.47222	49.4444	4.53333	90.6667	2.26667	45.3333	4.12	82.4	2.575	51.5	3.75	75	2.34375	46.875
HEDS	1	0	3.54667	70.9333	2.36667	47.3333	3	3.57778	71.5556	2.68333	53.6667	3.5	70	1.75	35	4.04	80.8	3.03	60.6	3	60	2.25	45
HEDS	1	0	4.48	89.6	3.32333	66.4667	2	4.66667	93.3333	4.08333	81.6667	4.2	84	2.1	42	4.68	93.6	4.095	81.9	4.65	93	4.06875	81.375
HEDS	1	0	3.24	64.8	2.1	42	3	2.91111	58.2222	2.18333	43.6667	3.73333	74.6667	1.86667	37.3333	3.04	60.8	2.28	45.6	2.75	55	2.0625	41.25
HEDS	1	0	3.17333	63.4667	2.33167	46.6333	3	3.2	64	2.8	56	3.13333	62.6667	1.56667	31.3333	3.64	72.8	3.185	63.7	2.65	53	2.31875	46.375
HEDS	1	0	3.32	66.4	2.35833	47.1667	3	3	60	2.625	52.5	3.8	76	1.9	38	3.04	60.8	2.66	53.2	2.95	59	2.58125	51.625
HEDS	1	0	3.24	64.8	2.18667	43.7333	3	3.42222	68.4444	2.56667	51.3333	2.96667	59.3333	1.48333	29.6667	3.56	71.2	2.67	53.4	3.25	65	2.4375	48.75
HEDS	1	0	3.89333	77.8667	2.31833	46.3667	3	3.82222	76.4444	2.38889	47.7778	4	80	2	40	3.44	68.8	2.15	43	4.3	86	2.6875	53.75
HEDS	1	0	2.77333	55.4667	1.79667	35.9333	3	2.6	52	1.95	39	3.03333	60.6667	1.51667	30.3333	2.4	48	1.8	36	2.85	57	2.1375	42.75
HEDS	1	0	3.93333	78.6667	3.16	63.2	2	3.97778	79.5556	3.97778	79.5556	3.86667	77.3333	1.93333	38.6667	3.88	77.6	3.88	77.6	4.1	82	4.1	82
HEDS	1	0	3.45333	69.0667	2.81333	56.2667	2	3.62222	72.4444	3.62222	72.4444	3.2	64	1.6	32	3.56	71.2	3.56	71.2	3.7	74	3.7	74
HEDS	1	0	3.24	64.8	2.18333	43.6667	3	3.33333	66.6667	2.5	50	3.1	62	1.55	31	3.8	76	2.85	57	2.75	55	2.0625	41.25
HEDS	1	0	999	999	999	999	0	1.93333	38.6667	1.69167	33.8333	999	999	999	999	2	40	1.75	35	1.85	37	1.61875	32.375
HEDS	1	0	999	999	999	999	0	4.22222	84.4444	4.22222	84.4444	999	999	999	999	4.12	82.4	4.12	82.4	4.35	87	4.35	87
HEDS	1	1	3.01333	60.2667	2.6	52	2	3	60	2.25	45	3.03333	60.6667	3.03333	60.6667	2.84	56.8	2.13	42.6	3.2	64	2.4	48
HEDS	1	0	3.61333	72.2667	2.10667	42.1333	3	3.26667	65.3333	2.04167	40.8333	4.13333	82.6667	2.06667	41.3333	3.52	70.4	2.2	44	2.95	59	1.84375	36.875
HEDS	1	1	2.24	44.8	1.44667	28.9333	3	2	40	1.5	30	2.6	52	1.3	26	2.36	47.2	1.77	35.4	1.55	31	1.1625	23.25
VEDS	2	0	2.94667	58.9333	2.01	40.2	3	3.22222	64.4444	2.41667	48.3333	2.53333	50.6667	1.26667	25.3333	3.44	68.8	2.58	51.6	2.95	59	2.2125	44.25
VEDS	2	0	4.01333	80.2667	2.40833	48.1667	3	4.08889	81.7778	2.55556	51.1111	3.9	78	1.95	39	4.16	83.2	2.6	52	4	80	2.5	50
VEDS	2	0	3.64	72.8	2.41667	48.3333	3	3.62222	72.4444	2.71667	54.3333	3.66667	73.3333	1.83333	36.6667	3.64	72.8	2.73	54.6	3.6	72	2.7	54
VEDS	2	0	4.36	87.2	2.83667	56.7333	2	3.97778	79.5556	2.98333	59.6667	4.93333	98.6667	2.46667	49.3333	4.12	82.4	3.09	61.8	3.8	76	2.85	57
VEDS	2	0	3.74667	74.9333	2.44667	48.9333	3	3.46667	69.3333	2.6	52	4.16667	83.3333	2.08333	41.6667	3.36	67.2	2.52	50.4	3.6	72	2.7	54
VEDS	2	1	4.56	91.2	3.39	67.8	2	4.75556	95.1111	4.16111	83.2222	4.26667	85.3333	2.13333	42.6667	4.72	94.4	4.13	82.6	4.8	96	4.2	84
VEDS	2	1	4.17333	83.4667	3.87167	77.4333	1	4.55556	91.1111	3.98611	79.7222	3.6	72	3.6	72	4.56	91.2	3.99	79.8	4.55	91	3.98125	79.625
VEDS	2	1	4.92	98.4	3.60667	72.1333	2	4.91111	98.2222	4.29722	85.9444	4.93333	98.6667	2.46667	49.3333	4.84	96.8	4.235	84.7	5	100	4.375	87.5
VEDS	2	1	3.36	67.2	3.36	67.2	2	3.28889	65.7778	3.28889	65.7778	3.46667	69.3333	3.46667	69.3333	3.28	65.6	3.28	65.6	3.3	66	3.3	66
VEDS	2	0	3.32	66.4	2.27667	45.5333	3	3.64444	72.8889	2.73333	54.6667	2.83333	56.6667	1.41667	28.3333	3.68	73.6	2.76	55.2	3.6	72	2.7	54
VEDS	2	0	3.52	70.4	3.28667	65.7333	2	3.53333	70.6667	3.09167	61.8333	3.5	70	3.5	70	3.68	73.6	3.22	64.4	3.35	67	2.93125	58.625
VEDS	2	0	2.52	50.4	1.49833	29.9667	3	2.44444	48.8889	1.52778	30.5556	2.63333	52.6667	1.31667	26.3333	2.44	48.8	1.525	30.5	2.45	49	1.53125	30.625
VEDS	2	0	3.65333	73.0667	2.43333	48.6667	3	3.64444	72.8889	2.73333	54.6667	3.66667	73.3333	1.83333	36.6667	3.36	67.2	2.52	50.4	4	80	3	60
VEDS	2	1	3.57333	71.4667	3.10667	62.1333	2	3.57778	71.5556	2.68333	53.6667	3.56667	71.3333	3.56667	71.3333	3.72	74.4	2.79	55.8	3.4	68	2.55	51
VEDS	2	0	999	999	999	999	999	4.86667	97.3333	4.25833	85.1667	999	999	999	999	4.84	96.8	4.235	84.7	4.9	98	4.2875	85.75
VEDS	2	0	999	999	999	999	999	2.95556	59.1111	2.58611	51.7222	999	999	999	999	2.92	58.4	2.555	51.1	3	60	2.625	52.5
VEDS	2	0	999	999	999	999	999	4.28889	85.7778	3.21667	64.3333	999	999	999	999	4.36	87.2	3.27	65.4	4.2	84	3.15	63
VEDS	2	1	999	999	999	999	999	3.6	72	2.7	54	999	999	999	999	3.6	72	2.7	54	3.6	72	2.7	54
CEDS	3	0	2.73333	54.6667	2.38667	47.7333	3	2.57778	51.5556	1.93333	38.6667	2.96667	59.3333	2.96667	59.3333	3	60	2.25	45	2.05	41	1.5375	30.75
CEDS	3	1	3.46667	69.3333	2.96333	59.2667	2	3.86667	77.3333	2.9	58	2.86667	57.3333	2.86667	57.3333	4.08	81.6	3.06	61.2	3.6	72	2.7	54
CEDS	3	1	4.10667	82.1333	3.54667	70.9333	2	4.11111	82.2222	3.08333	61.6667	4.1	82	4.1	82	4.44	88.8	3.33	66.6	3.7	74	2.775	55.5
CEDS	3	0	3.58667	71.7333	3.58667	71.7333	2	3.75556	75.1111	3.75556	75.1111	3.33333	66.6667	3.33333	66.6667	4	80	4	80	3.45	69	3.45	69
HSD	4	1	3.86667	77.3333	3.56833	71.3667	2	4.44444	88.8889	3.88889	77.7778	3	60	3	60	4.44	88.8	3.885	77.7	4.45	89	3.89375	77.875
HSD	4	0	3.74667	74.9333	2.47333	49.4667	3	3.62222	72.4444	2.71667	54.3333	3.93333	78.6667	1.96667	39.3333	3.68	73.6	2.76	55.2	3.55	71	2.6625	53.25
HSD	4	0	2.84	56.8	1.91333	38.2667	3	2.97778	59.5556	2.23333	44.6667	2.63333	52.6667	1.31667	26.3333	3.2	64	2.4	48	2.7	54	2.025	40.5
HSD	4	0	3.36	67.2	1.94833	38.9667	3	2.57778	51.5556	1.61111	32.2222	4.53333	90.6667	2.26667	45.3333	2.72	54.4	1.7	34	2.4	48	1.5	30
HSD	4	0	4.30667	86.1333	3.50667	70.1333	2	4.51111	90.2222	4.51111	90.2222	4	80	2	40	4.4	88	4.4	88	4.65	93	4.65	93
HSD	4	1	4.13333	82.6667	2.48	49.6	3	4.11111	82.2222	2.56944	51.3889	4.16667	83.3333	2.08333	41.6667	4.04	80.8	2.525	50.5	4.2	84	2.625	52.5
HSD	4	0	3.06667	61.3333	1.99333	39.8667	3	2.84444	56.8889	2.13333	42.6667	3.4	68	1.7	34	2.76	55.2	2.07	41.4	2.95	59	2.2125	44.25
HSD	4	0	3.10667	62.1333	1.85667	37.1333	3	3.11111	62.2222	1.94444	38.8889	3.1	62	1.55	31	3	60	1.875	37.5	3.25	65	2.03125	40.625
HSD	4	0	4.70667	94.1333	3.14	62.8	2	4.71111	94.2222	3.53333	70.6667	4.7	94	2.35	47	4.76	95.2	3.57	71.4	4.65	93	3.4875	69.75
HSD	4	0	3.54667	70.9333	2.61333	52.2667	2	3.6	72	3.15	63	3.46667	69.3333	1.73333	34.6667	3.72	74.4	3.255	65.1	3.45	69	3.01875	60.375
HSD	4	0	3.54667	70.9333	2.33	46.6	3	3.33333	66.6667	2.5	50	3.86667	77.3333	1.93333	38.6667	3.72	74.4	2.79	55.8	2.85	57	2.1375	42.75
HSD	4	1	4.61333	92.2667	3.04333	60.8667	2	4.42222	88.4444	3.31667	66.3333	4.9	98	2.45	49	4.4	88	3.3	66	4.45	89	3.3375	66.75
HSD	4	1	3.16	63.2	2.51	50.2	2	3.26667	65.3333	2.04167	40.8333	3	60	3	60	3.56	71.2	2.225	44.5	2.9	58	1.8125	36.25
HSD	4	0	4.13333	82.6667	2.905	58.1	2	3.66667	73.3333	3.20833	64.1667	4.83333	96.6667	2.41667	48.3333	3.44	68.8	3.01	60.2	3.95	79	3.45625	69.125
HSD	4	0	2.98667	59.7333	1.94333	38.8667	3	2.66667	53.3333	2	40	3.46667	69.3333	1.73333	34.6667	2.8	56	2.1	42	2.5	50	1.875	37.5
HSD	4	0	2.65333	53.0667	1.58333	31.6667	3	2.62222	52.4444	1.63889	32.7778	2.7	54	1.35	27	2.92	58.4	1.825	36.5	2.25	45	1.40625	28.125
HSD	4	1	3.84	76.8	2.78	55.6	2	3.71111	74.2222	3.24722	64.9444	4.03333	80.6667	2.01667	40.3333	3.6	72	3.15	63	3.85	77	3.36875	67.375
HSD	4	0	2.96	59.2	2.14333	42.8667	3	4.06667	81.3333	3.05	61	1.3	26	0.65	13	4.24	84.8	3.18	63.6	3.85	77	2.8875	57.75
HSD	4	0	1.6	32	1.24667	24.9333	3	1.48889	29.7778	1.48889	29.7778	1.76667	35.3333	0.883333	17.6667	1.44	28.8	1.44	28.8	1.55	31	1.55	31
HSD	4	0	4.13333	82.6667	2.7	54	2	3.86667	77.3333	2.9	58	4.53333	90.6667	2.26667	45.3333	3.76	75.2	2.82	56.4	4	80	3	60
HSD	4	0	3.41333	68.2667	2.28	45.6	3	3.53333	70.6667	2.65	53	3.23333	64.6667	1.61667	32.3333	3.68	73.6	2.76	55.2	3.35	67	2.5125	50.25
HSD	4	0	3.45333	69.0667	2.54	50.8	2	3.48889	69.7778	3.05278	61.0556	3.4	68	1.7	34	3.8	76	3.325	66.5	3.1	62	2.7125	54.25
HSD	4	0	999	999	999	999	999	4.4	88	3.85	77	999	999	999	999	4.36	87.2	3.815	76.3	4.45	89	3.89375	77.875
HSD	4	0	999	999	999	999	999	4.22222	84.4444	3.16667	63.3333	999	999	999	999	4.16	83.2	3.12	62.4	4.3	86	3.225	64.5
HSD	4	0	4.10667	82.1333	2.74667	54.9333	2	4.17778	83.5556	3.13333	62.6667	4	80	2	40	4.24	84.8	3.18	63.6	4.1	82	3.075	61.5
HSD	4	0	999	999	999	999	999	3.02222	60.4444	2.26667	45.3333	999	999	999	999	3.44	68.8	2.58	51.6	2.5	50	1.875	37.5
HSD	4	0	999	999	999	999	999	3.46667	69.3333	3.46667	69.3333	999	999	999	999	3.48	69.6	3.48	69.6	3.45	69	3.45	69
CTR	5	1	4.04	80.8	3.72833	74.5667	2	4.68889	93.7778	4.10278	82.0556	3.06667	61.3333	3.06667	61.3333	4.88	97.6	4.27	85.4	4.45	89	3.89375	77.875
CTR	5	1	3.94667	78.9333	3.37667	74.5667	2	4.26667	85.3333	3.2	64	3.46667	69.3333	3.46667	69.3333	4.28	85.6	3.21	64.2	4.25	85	3.1875	63.75
CTR	5	1	3.45333	69.0667	3.21	64.2	2	3.73333	74.6667	3.26667	65.3333	3.03333	60.6667	3.03333	60.6667	4.2	84	3.675	73.5	3.15	63	2.75625	55.125
CTR	5	0	3.93333	78.6667	3.68333	73.6667	2	3.77778	75.5556	3.30556	66.1111	4.16667	83.3333	4.16667	83.3333	4.28	85.6	3.745	74.9	3.15	63	2.75625	55.125
CTR	5	0	3.45333	69.0667	3.215	64.3	2	3.57778	71.5556	3.13056	62.6111	3.26667	65.3333	3.26667	65.3333	4.16	83.2	3.64	72.8	2.85	57	2.49375	49.875
CTR	5	0	3.62667	72.5333	3.09667	61.9333	2	3.95556	79.1111	2.96667	59.3333	3.13333	62.6667	3.13333	62.6667	4.2	84	3.15	63	3.65	73	2.7375	54.75
CTR	5	0	3.25333	65.0667	2.44333	48.8667	3	3.48889	69.7778	3.05278	61.0556	2.9	58	1.45	29	3.76	75.2	3.29	65.8	3.15	63	2.75625	55.125
CTR	5	0	4.01333	80.2667	3.50667	70.1333	2	3.84444	76.8889	2.88333	57.6667	4.26667	85.3333	4.26667	85.3333	3.56	71.2	2.67	53.4	4.2	84	3.15	63
CTR	5	0	3.53333	70.6667	3.04667	60.9333	2	3.66667	73.3333	2.75	55	3.33333	66.6667	3.33333	66.6667	4.24	84.8	3.18	63.6	2.95	59	2.2125	44.25
CTR	5	0	4.13333	82.6667	2.79667	55.9333	2	4.33333	86.6667	3.25	65	3.83333	76.6667	1.91667	38.3333	4.68	93.6	3.51	70.2	3.9	78	2.925	58.5
CTR	5	0	4.21333	84.2667	3.925	78.5	1	4.33333	86.6667	3.79167	75.8333	4.03333	80.6667	4.03333	80.6667	4.72	94.4	4.13	82.6	3.85	77	3.36875	67.375
CTR	5	0	3.42667	68.5333	3.20167	64.0333	2	3.44444	68.8889	3.01389	60.2778	3.4	68	3.4	68	3.84	76.8	3.36	67.2	2.95	59	2.58125	51.625
CTR	5	0	3.78667	75.7333	2.57333	51.4667	2	4	80	3	60	3.46667	69.3333	1.73333	34.6667	4.64	92.8	3.48	69.6	3.2	64	2.4	48
CTR	5	0	4.04	80.8	2.7	54	2	4.08889	81.7778	3.06667	61.3333	3.96667	79.3333	1.98333	39.6667	4.4	88	3.3	66	3.7	74	2.775	55.5
CTR	5	0	3.96	79.2	2.38	47.6	3	4.06667	81.3333	2.54167	50.8333	3.8	76	1.9	38	4.36	87.2	2.725	54.5	3.7	74	2.3125	46.25
CTR	5	0	3.74667	74.9333	3.48	69.6	2	4	80	3.5	70	3.36667	67.3333	3.36667	67.3333	3.92	78.4	3.43	68.6	4.1	82	3.5875	71.75
CTR	5	0	3.49333	69.8667	2.6	52	2	3.62222	72.4444	3.16944	63.3889	3.3	66	1.65	33	4.12	82.4	3.605	72.1	3	60	2.625	52.5
CTR	5	0	3.92	78.4	3.63833	72.7667	2	4.31111	86.2222	3.77222	75.4444	3.33333	66.6667	3.33333	66.6667	4.6	92	4.025	80.5	3.95	79	3.45625	69.125
CTR	5	0	3.78667	75.7333	3.78667	75.7333	1	3.84444	76.8889	3.84444	76.8889	3.7	74	3.7	74	4.04	80.8	4.04	80.8	3.6	72	3.6	72
CTR	5	1	3.58667	71.7333	3.345	66.9	2	3.6	72	3.15	63	3.56667	71.3333	3.56667	71.3333	3.4	68	2.975	59.5	3.85	77	3.36875	67.375
CTR	5	0	3.54667	70.9333	2.64833	52.9667	2	3.75556	75.1111	3.28611	65.7222	3.23333	64.6667	1.61667	32.3333	3.88	77.6	3.395	67.9	3.6	72	3.15	63
CTR	5	0	4.33333	86.6667	3.72	74.4	2	4.6	92	3.45	69	3.93333	78.6667	3.93333	78.6667	4.6	92	3.45	69	4.6	92	3.45	69
CTR	5	0	3.61333	72.2667	3.375	67.5	2	3.55556	71.1111	3.11111	62.2222	3.7	74	3.7	74	3.6	72	3.15	63	3.5	70	3.0625	61.25
CTR	5	1	3.84	76.8	2.69333	53.8667	2	4.64444	92.8889	3.48333	69.6667	2.63333	52.6667	1.31667	26.3333	4.92	98.4	3.69	73.8	4.3	86	3.225	64.5
CTR	5	0	3.72	74.4	3.21333	64.2667	2	3.88889	77.7778	2.91667	58.3333	3.46667	69.3333	3.46667	69.3333	4.12	82.4	3.09	61.8	3.6	72	2.7	54
CTR	5	0	3.92	78.4	3.92	78.4	1	4.4	88	4.4	88	3.2	64	3.2	64	4.48	89.6	4.48	89.6	4.3	86	4.3	86
CTR	5	1	3.36	67.2	3.09833	61.9667	2	3.93333	78.6667	3.44167	68.8333	2.5	50	2.5	50	4.04	80.8	3.535	70.7	3.8	76	3.325	66.5
CTR	5	0	3.64	72.8	3.10333	62.0667	2	4.04444	80.8889	3.03333	60.6667	3.03333	60.6667	3.03333	60.6667	4.36	87.2	3.27	65.4	3.65	73	2.7375	54.75
CTR	5	0	3.73333	74.6667	3.73333	74.6667	2	4.15556	83.1111	4.15556	83.1111	3.1	62	3.1	62	4.16	83.2	4.16	83.2	4.15	83	4.15	83
CTR	5	0	3.10667	62.1333	3.10667	62.1333	2	3.17778	63.5556	3.17778	63.5556	3	60	3	60	3.48	69.6	3.48	69.6	2.8	56	2.8	56
CTR	5	0	3.26667	65.3333	3.26667	65.3333	2	3.31111	66.2222	3.31111	66.2222	3.2	64	3.2	64	3.72	74.4	3.72	74.4	2.8	56	2.8	56
CTR	5	0	3.69333	73.8667	3.22333	64.4667	2	3.53333	70.6667	2.65	53	3.93333	78.6667	3.93333	78.6667	4.12	82.4	3.09	61.8	2.8	56	2.1	42
CTR	5	0	3.14667	62.9333	3.14667	62.9333	2	3.35556	67.1111	3.35556	67.1111	2.83333	56.6667	2.83333	56.6667	3.32	66.4	3.32	66.4	3.4	68	3.4	68
CTR	5	1	3.4	68	2.30667	46.1333	3	3.62222	72.4444	2.71667	54.3333	3.06667	61.3333	1.53333	30.6667	4.2	84	3.15	63	2.9	58	2.175	43.5
CTR	5	1	4.36	87.2	4.07667	81.5333	1	4.26667	85.3333	3.73333	74.6667	4.5	90	4.5	90	4.64	92.8	4.06	81.2	3.8	76	3.325	66.5
CTR	5	0	3.90667	78.1333	3.34	66.8	2	4.2	84	3.15	63	3.46667	69.3333	3.46667	69.3333	4.52	90.4	3.39	67.8	3.8	76	2.85	57
CTR	5	0	3.84	76.8	3.34333	66.8667	2	3.77778	75.5556	2.83333	56.6667	3.93333	78.6667	3.93333	78.6667	4.24	84.8	3.18	63.6	3.2	64	2.4	48
CTR	5	0	3.02667	60.5333	2.36667	47.3333	3	3.22222	64.4444	2.01389	40.2778	2.73333	54.6667	2.73333	54.6667	3.24	64.8	2.025	40.5	3.2	64	2	40
CTR	5	0	3.88	77.6	3.57833	71.5667	2	4.48889	89.7778	3.92778	78.5556	2.96667	59.3333	2.96667	59.3333	4.56	91.2	3.99	79.8	4.4	88	3.85	77
CTR	5	0	3.04	60.8	2.29	45.8	3	3.31111	66.2222	2.89722	57.9444	2.63333	52.6667	1.31667	26.3333	3.44	68.8	3.01	60.2	3.15	63	2.75625	55.125
CTR	5	0	3.72	74.4	2.94	58.8	2	3.91111	78.2222	2.44444	48.8889	3.43333	68.6667	3.43333	68.6667	4.16	83.2	2.6	52	3.6	72	2.25	45
CTR	5	0	3.42667	68.5333	2.95	59	2	3.57778	71.5556	2.68333	53.6667	3.2	64	3.2	64	3.92	78.4	2.94	58.8	3.15	63	2.3625	47.25
CTR	5	0	3.04	60.8	2.425	48.5	3	3.02222	60.4444	1.88889	37.7778	3.06667	61.3333	3.06667	61.3333	3.48	69.6	2.175	43.5	2.45	49	1.53125	30.625
CTR	5	0	3.90667	78.1333	3.37667	67.5333	2	3.91111	78.2222	2.93333	58.6667	3.9	78	3.9	78	3.92	78.4	2.94	58.8	3.9	78	2.925	58.5
CTR	5	1	3.13333	62.6667	2.65667	53.1333	2	3.53333	70.6667	2.65	53	2.53333	50.6667	2.53333	50.6667	3.48	69.6	2.61	52.2	3.6	72	2.7	54
CTR	5	0	3.68	73.6	3.17667	63.5333	2	3.73333	74.6667	2.8	56	3.6	72	3.6	72	3.8	76	2.85	57	3.65	73	2.7375	54.75
CTR	5	1	3.22667	64.5333	2.72333	54.4667	2	3.73333	74.6667	2.8	56	2.46667	49.3333	2.46667	49.3333	3.72	74.4	2.79	55.8	3.75	75	2.8125	56.25
CTR	5	1	3.08	61.6	2.10667	42.1333	3	3.44444	68.8889	2.58333	51.6667	2.53333	50.6667	1.26667	25.3333	3.16	63.2	2.37	47.4	3.8	76	2.85	57
CTR	5	0	3.89333	77.8667	2.60667	52.1333	2	3.97778	79.5556	2.98333	59.6667	3.76667	75.3333	1.88333	37.6667	4.2	84	3.15	63	3.7	74	2.775	55.5
CTR	5	0	3.88	77.6	3.28333	65.6667	2	4.4	88	3.3	66	3.1	62	3.1	62	4.4	88	3.3	66	4.4	88	3.3	66
CTR	5	1	3.22667	64.5333	2.73667	54.7333	2	3.66667	73.3333	2.75	55	2.56667	51.3333	2.56667	51.3333	4	80	3	60	3.25	65	2.4375	48.75
CTR	5	1	3.29333	65.8667	3.06333	61.2667	2	3.46667	69.3333	3.03333	60.6667	3.03333	60.6667	3.03333	60.6667	3.88	77.6	3.395	67.9	2.95	59	2.58125	51.625
CTR	5	0	3.05333	61.0667	1.835	36.7	3	3.17778	63.5556	1.98611	39.7222	2.86667	57.3333	1.43333	28.6667	3.48	69.6	2.175	43.5	2.8	56	1.75	35
CTR	5	0	3.10667	62.1333	2.12667	42.5333	3	3.48889	69.7778	2.61667	52.3333	2.53333	50.6667	1.26667	25.3333	3.68	73.6	2.76	55.2	3.25	65	2.4375	48.75
CTR	5	0	2.86667	57.3333	2.24167	44.8333	3	3.11111	62.2222	1.94444	38.8889	2.5	50	2.5	50	3.28	65.6	2.05	41	2.9	58	1.8125	36.25
CTR	5	0	3.18667	63.7333	2.50167	50.0333	2	3.44444	68.8889	2.15278	43.0556	2.8	56	2.8	56	3.72	74.4	2.325	46.5	3.1	62	1.9375	38.75
CTR	5	0	4.05333	81.0667	3.75333	75.0667	1	4.55556	91.1111	3.98611	79.7222	3.3	66	3.3	66	4.84	96.8	4.235	84.7	4.2	84	3.675	73.5
CTR	5	0	3.38667	67.7333	2.35	47	3	3.93333	78.6667	2.95	59	2.56667	51.3333	1.28333	25.6667	4.16	83.2	3.12	62.4	3.65	73	2.7375	54.75
CTR	5	0	4	80	3.42667	68.5333	2	4.37778	87.5556	3.28333	65.6667	3.43333	68.6667	3.43333	68.6667	4.76	95.2	3.57	71.4	3.9	78	2.925	58.5
CTR	5	0	4.54667	90.9333	4.22333	84.4667	1	4.84444	96.8889	4.23889	84.7778	4.1	82	4.1	82	4.92	98.4	4.305	86.1	4.75	95	4.15625	83.125
CTR	5	0	3.10667	62.1333	2.64333	52.8667	2	3.53333	70.6667	2.65	53	2.46667	49.3333	2.46667	49.3333	3.76	75.2	2.82	56.4	3.25	65	2.4375	48.75
CTR	5	0	4.12	82.4	3.14167	62.8333	2	4.64444	92.8889	4.06389	81.2778	3.33333	66.6667	1.66667	33.3333	4.84	96.8	4.235	84.7	4.4	88	3.85	77
CTR	5	1	3.73333	74.6667	3.48667	69.7333	2	3.71111	74.2222	3.24722	64.9444	3.76667	75.3333	3.76667	75.3333	4.08	81.6	3.57	71.4	3.25	65	2.84375	56.875
CTR	5	0	3.82667	76.5333	3.58833	71.7667	2	3.53333	70.6667	3.09167	61.8333	4.26667	85.3333	4.26667	85.3333	3.44	68.8	3.01	60.2	3.65	73	3.19375	63.875
CTR	5	0	2.88	57.6	1.69667	33.9333	3	2.68889	53.7778	1.68056	33.6111	3.16667	63.3333	1.58333	31.6667	2.96	59.2	1.85	37	2.35	47	1.46875	29.375
CTR	5	1	3.58667	71.7333	3.325	66.5	2	3.86667	77.3333	3.38333	67.6667	3.16667	63.3333	3.16667	63.3333	4.16	83.2	3.64	72.8	3.5	70	3.0625	61.25
CTR	5	0	2.98667	59.7333	2.35667	47.1333	3	3.17778	63.5556	1.98611	39.7222	2.7	54	2.7	54	3.24	64.8	2.025	40.5	3.1	62	1.9375	38.75
CTR	5	0	3.64	72.8	3.08667	61.7333	2	4.17778	83.5556	3.13333	62.6667	2.83333	56.6667	2.83333	56.6667	4.56	91.2	3.42	68.4	3.7	74	2.775	55.5
CTR	5	0	2.73333	54.6667	1.88333	37.6667	3	3.06667	61.3333	2.3	46	2.23333	44.6667	1.11667	22.3333	4	80	3	60	1.9	38	1.425	28.5
FYBRO	6	0	3.36	67.2	2.25333	45.0667	3	3.51111	70.2222	2.63333	52.6667	3.13333	62.6667	1.56667	31.3333	3.32	66.4	2.49	49.8	3.75	75	2.8125	56.25
FYBRO	6	1	2.26667	45.3333	1.53	30.6	3	2.33333	46.6667	1.75	35	2.16667	43.3333	1.08333	21.6667	2.4	48	1.8	36	2.25	45	1.6875	33.75
FYBRO	6	0	3.50667	70.1333	2.43333	48.6667	3	4.02222	80.4444	3.01667	60.3333	2.73333	54.6667	1.36667	27.3333	4.88	97.6	3.66	73.2	2.95	59	2.2125	44.25
FYBRO	6	1	3.46667	69.3333	2.055	41.1	3	3.15556	63.1111	1.97222	39.4444	3.93333	78.6667	1.96667	39.3333	3.64	72.8	2.275	45.5	2.55	51	1.59375	31.875
FYBRO	6	1	3.90667	78.1333	2.60333	52.0667	2	3.93333	78.6667	2.95	59	3.86667	77.3333	1.93333	38.6667	4	80	3	60	3.85	77	2.8875	57.75
FYBRO	6	0	4.66667	93.3333	3.435	68.7	2	4.73333	94.6667	4.14167	82.8333	4.56667	91.3333	2.28333	45.6667	4.72	94.4	4.13	82.6	4.75	95	4.15625	83.125
FYBRO	6	0	3.82667	76.5333	2.55333	51.0667	2	3.86667	77.3333	2.9	58	3.76667	75.3333	1.88333	37.6667	4.28	85.6	3.21	64.2	3.35	67	2.5125	50.25
FYBRO	6	0	3.44	68.8	2.745	54.9	2	3.46667	69.3333	2.16667	43.3333	3.4	68	3.4	68	3.88	77.6	2.425	48.5	2.95	59	1.84375	36.875
FYBRO	6	0	4.52	90.4	2.7	54	2	4.46667	89.3333	2.79167	55.8333	4.6	92	2.3	46	4.6	92	2.875	57.5	4.3	86	2.6875	53.75
FYBRO	6	0	3.98667	79.7333	2.69333	53.8667	2	4.24444	84.8889	3.18333	63.6667	3.6	72	1.8	36	4.2	84	3.15	63	4.3	86	3.225	64.5
FYBRO	6	1	4.25333	85.0667	3.66667	73.3333	2	4.46667	89.3333	3.35	67	3.93333	78.6667	3.93333	78.6667	4.84	96.8	3.63	72.6	4	80	3	60
FYBRO	6	0	2.94667	58.9333	2.04667	40.9333	3	3.51111	70.2222	2.63333	52.6667	2.1	42	1.05	21	4	80	3	60	2.9	58	2.175	43.5
FYBRO	6	0	2.29333	45.8667	1.57333	31.4667	3	2.73333	54.6667	1.36667	27.3333	1.63333	32.6667	1.63333	32.6667	3.72	74.4	1.86	37.2	1.5	30	0.75	15
FYBRO	6	1	3.38667	67.7333	2.92333	58.4667	2	3.48889	69.7778	2.61667	52.3333	3.23333	64.6667	3.23333	64.6667	3.92	78.4	2.94	58.8	2.95	59	2.2125	44.25
FYBRO	6	0	3.92	78.4	2.97333	59.4667	2	4.35556	87.1111	3.81111	76.2222	3.26667	65.3333	1.63333	32.6667	4.28	85.6	3.745	74.9	4.45	89	3.89375	77.875
FYBRO	6	0	3.2	64	2.11	42.2	3	3.08889	61.7778	2.31667	46.3333	3.36667	67.3333	1.68333	33.6667	3.4	68	2.55	51	2.7	54	2.025	40.5
FYBRO	6	0	2.61333	52.2667	2.18	43.6	3	2.91111	58.2222	2.91111	58.2222	2.16667	43.3333	1.08333	21.6667	3.8	76	3.8	76	1.8	36	1.8	36
FYBRO	6	0	2.52	50.4	1.88167	37.6333	3	2.66667	53.3333	2.33333	46.6667	2.3	46	1.15	23	2.64	52.8	2.31	46.2	2.7	54	2.3625	47.25
FYBRO	6	0	3.90667	78.1333	2.06	41.2	3	3.84444	76.8889	1.92222	38.4444	4	80	2	40	4.24	84.8	2.12	42.4	3.35	67	1.675	33.5
FYBRO	6	0	4.12	82.4	2.975	59.5	2	3.93333	78.6667	3.44167	68.8333	4.4	88	2.2	44	4	80	3.5	70	3.85	77	3.36875	67.375
FYBRO	6	0	2.81333	56.2667	1.83	36.6	3	2.4	48	1.8	36	3.43333	68.6667	1.71667	34.3333	2.72	54.4	2.04	40.8	2	40	1.5	30
FYBRO	6	0	3.28	65.6	1.98833	39.7667	3	3.51111	70.2222	2.19444	43.8889	2.93333	58.6667	1.46667	29.3333	3.68	73.6	2.3	46	3.3	66	2.0625	41.25
FYBRO	6	0	3.28	65.6	1.76667	35.3333	3	3.35556	67.1111	1.67778	33.5556	3.16667	63.3333	1.58333	31.6667	3.8	76	1.9	38	2.8	56	1.4	28
FYBRO	6	0	2.84	56.8	1.95	39	3	3.22222	64.4444	2.41667	48.3333	2.26667	45.3333	1.13333	22.6667	3.32	66.4	2.49	49.8	3.1	62	2.325	46.5
FYBRO	6	0	3.48	69.6	2.41667	48.3333	3	4.06667	81.3333	3.05	61	2.6	52	1.3	26	4.44	88.8	3.33	66.6	3.6	72	2.7	54
FYBRO	6	0	3.66667	73.3333	2.37	47.4	3	3.2	64	2.4	48	4.36667	87.3333	2.18333	43.6667	3.92	78.4	2.94	58.8	2.3	46	1.725	34.5
FYBRO	6	0	3.24	64.8	2.06	41.2	3	2.62222	52.4444	1.96667	39.3333	4.16667	83.3333	2.08333	41.6667	2.8	56	2.1	42	2.4	48	1.8	36
FYBRO	6	0	2.93333	58.6667	2.47	49.4	3	3.42222	68.4444	2.56667	51.3333	2.2	44	2.2	44	3.44	68.8	2.58	51.6	3.4	68	2.55	51
FYBRO	6	0	3.38667	67.7333	2.01	40.2	3	3.15556	63.1111	1.97222	39.4444	3.73333	74.6667	1.86667	37.3333	3.48	69.6	2.175	43.5	2.75	55	1.71875	34.375
FYBRO	6	0	3.65333	73.0667	2.51	50.2	2	4.15556	83.1111	3.11667	62.3333	2.9	58	1.45	29	4.28	85.6	3.21	64.2	4	80	3	60
FYBRO	6	0	4.22667	84.5333	2.77333	55.4667	2	3.93333	78.6667	2.95	59	4.66667	93.3333	2.33333	46.6667	4.56	91.2	3.42	68.4	3.15	63	2.3625	47.25
FYBRO	6	0	4.8	96	3.56667	71.3333	2	5	100	4.375	87.5	4.5	90	2.25	45	5	100	4.375	87.5	5	100	4.375	87.5
FYBRO	6	1	3.69333	73.8667	2.47	49.4	3	3.75556	75.1111	2.81667	56.3333	3.6	72	1.8	36	3.6	72	2.7	54	3.95	79	2.9625	59.25
FYBRO	6	0	3.57333	71.4667	2.32333	46.4667	3	3.22222	64.4444	2.41667	48.3333	4.1	82	2.05	41	3.92	78.4	2.94	58.8	2.35	47	1.7625	35.25
FYBRO	6	0	4.26667	85.3333	3.97	79.4	1	4.37778	87.5556	3.83056	76.6111	4.1	82	4.1	82	4.24	84.8	3.71	74.2	4.55	91	3.98125	79.625
FYBRO	6	0	3.48	69.6	2.28667	45.7333	3	3.26667	65.3333	2.45	49	3.8	76	1.9	38	3.52	70.4	2.64	52.8	2.95	59	2.2125	44.25
FYBRO	6	0	3.82667	76.5333	2.76167	55.2333	2	3.64444	72.8889	3.18889	63.7778	4.1	82	2.05	41	3.84	76.8	3.36	67.2	3.4	68	2.975	59.5
FYBRO	6	1	3.8	76	2.775	55.5	2	3.77778	75.5556	3.30556	66.1111	3.83333	76.6667	1.91667	38.3333	3.68	73.6	3.22	64.4	3.9	78	3.4125	68.25
FYBRO	6	0	3.26667	65.3333	2.17	43.4	3	3.15556	63.1111	2.36667	47.3333	3.43333	68.6667	1.71667	34.3333	3.6	72	2.7	54	2.6	52	1.95	39
FYBRO	6	0	3.8	76	3.05333	61.0667	2	3.84444	76.8889	3.84444	76.8889	3.73333	74.6667	1.86667	37.3333	4.4	88	4.4	88	3.15	63	3.15	63
FYBRO	6	1	2.68	53.6	1.85	37	3	3.13333	62.6667	2.35	47	2	40	1	20	3.52	70.4	2.64	52.8	2.65	53	1.9875	39.75
FYBRO	6	0	2.93333	58.6667	2.11833	42.3667	3	2.77778	55.5556	2.43056	48.6111	3.16667	63.3333	1.58333	31.6667	3.72	74.4	3.255	65.1	1.6	32	1.4	28
FYBRO	6	0	3.08	61.6	2.43667	48.7333	3	3.84444	76.8889	3.36389	67.2778	1.93333	38.6667	0.966667	19.3333	3.88	77.6	3.395	67.9	3.8	76	3.325	66.5
FYBRO	6	0	2.89333	57.8667	1.75667	35.1333	3	3.2	64	2	40	2.43333	48.6667	1.21667	24.3333	3.36	67.2	2.1	42	3	60	1.875	37.5
FYBRO	6	0	3	60	1.8	36	3	3	60	1.875	37.5	3	60	1.5	30	3.68	73.6	2.3	46	2.15	43	1.34375	26.875
FYBRO	6	1	3.09333	61.8667	2.02333	40.4667	3	2.86667	57.3333	2.15	43	3.43333	68.6667	1.71667	34.3333	3.52	70.4	2.64	52.8	2.05	41	1.5375	30.75
FYBRO	6	0	3.66667	73.3333	2.15167	43.0333	3	3.24444	64.8889	2.02778	40.5556	4.3	86	2.15	43	3.76	75.2	2.35	47	2.6	52	1.625	32.5
FYBRO	6	0	1.46667	29.3333	1.02667	20.5333	3	1.77778	35.5556	1.33333	26.6667	1	20	0.5	10	2.12	42.4	1.59	31.8	1.35	27	1.0125	20.25
FYBRO	6	0	3.70667	74.1333	2.59667	51.9333	2	4.44444	88.8889	3.33333	66.6667	2.6	52	1.3	26	4.44	88.8	3.33	66.6	4.45	89	3.3375	66.75
FYBRO	6	1	3.24	64.8	1.98	39.6	3	3.66667	73.3333	2.29167	45.8333	2.6	52	1.3	26	3.68	73.6	2.3	46	3.65	73	2.28125	45.625
FYBRO	6	0	3.85333	77.0667	2.58	51.6	2	3.86667	77.3333	2.9	58	3.83333	76.6667	1.91667	38.3333	4.4	88	3.3	66	3.2	64	2.4	48
FYBRO	6	1	3.66667	73.3333	3.16667	63.3333	2	3.77778	75.5556	2.83333	56.6667	3.5	70	3.5	70	3.8	76	2.85	57	3.75	75	2.8125	56.25
FYBRO	6	0	4.29333	85.8667	2.58	51.6	2	4.24444	84.8889	2.65278	53.0556	4.36667	87.3333	2.18333	43.6667	4.4	88	2.75	55	4.05	81	2.53125	50.625
FYBRO	6	1	2.81333	56.2667	2.15333	43.0667	3	2.48889	49.7778	2.48889	49.7778	3.3	66	1.65	33	2.32	46.4	2.32	46.4	2.7	54	2.7	54
FYBRO	6	0	2.69333	53.8667	2.69333	53.8667	2	3.6	72	3.6	72	1.33333	26.6667	1.33333	26.6667	4.12	82.4	4.12	82.4	2.95	59	2.95	59
FYBRO	6	0	3.49333	69.8667	2.83833	56.7667	2	3.26667	65.3333	2.04167	40.8333	3.83333	76.6667	3.83333	76.6667	3.64	72.8	2.275	45.5	2.8	56	1.75	35
FYBRO	6	0	4.26667	85.3333	3.71333	74.2667	2	4.13333	82.6667	3.1	62	4.46667	89.3333	4.46667	89.3333	4.28	85.6	3.21	64.2	3.95	79	2.9625	59.25
FYBRO	6	0	2.46667	49.3333	1.44167	28.8333	3	2.11111	42.2222	1.31944	26.3889	3	60	1.5	30	2.52	50.4	1.575	31.5	1.6	32	1	20
FYBRO	6	0	3.45333	69.0667	2.62	52.4	2	3.82222	76.4444	3.34444	66.8889	2.9	58	1.45	29	4.36	87.2	3.815	76.3	3.15	63	2.75625	55.125
FYBRO	6	0	3.62667	72.5333	3.40833	68.1667	2	3.28889	65.7778	2.87778	57.5556	4.13333	82.6667	4.13333	82.6667	3.84	76.8	3.36	67.2	2.6	52	2.275	45.5
FYBRO	6	0	3.62667	72.5333	2.55167	51.0333	2	3.15556	63.1111	2.76111	55.2222	4.33333	86.6667	2.16667	43.3333	4.24	84.8	3.71	74.2	1.8	36	1.575	31.5
FYBRO	6	0	3.34667	66.9333	2.92333	58.4667	2	3.26667	65.3333	2.45	49	3.46667	69.3333	3.46667	69.3333	3.64	72.8	2.73	54.6	2.8	56	2.1	42
FYBRO	6	0	3.61333	72.2667	3.61333	72.2667	2	3.71111	74.2222	3.71111	74.2222	3.46667	69.3333	3.46667	69.3333	4.12	82.4	4.12	82.4	3.2	64	3.2	64
FYBRO	6	0	3.33333	66.6667	2.91333	58.2667	2	3.2	64	2.4	48	3.53333	70.6667	3.53333	70.6667	3.32	66.4	2.49	49.8	3.05	61	2.2875	45.75
FYBRO	6	0	3.17333	63.4667	1.845	36.9	3	2.64444	52.8889	1.65278	33.0556	3.96667	79.3333	1.98333	39.6667	2.96	59.2	1.85	37	2.25	45	1.40625	28.125
FYBRO	6	1	4.12	82.4	2.76667	55.3333	2	4.24444	84.8889	3.18333	63.6667	3.93333	78.6667	1.96667	39.3333	4.52	90.4	3.39	67.8	3.9	78	2.925	58.5
FYBRO	6	1	3.26667	65.3333	2.28333	45.6667	3	3.88889	77.7778	2.91667	58.3333	2.33333	46.6667	1.16667	23.3333	4.12	82.4	3.09	61.8	3.6	72	2.7	54
FYBRO	6	0	3.85333	77.0667	2.49333	49.8667	3	3.48889	69.7778	2.61667	52.3333	4.4	88	2.2	44	3.6	72	2.7	54	3.35	67	2.5125	50.25
FYBRO	6	1	3.28	65.6	2.42	48.4	3	3.35556	67.1111	2.93611	58.7222	3.16667	63.3333	1.58333	31.6667	3.56	71.2	3.115	62.3	3.1	62	2.7125	54.25
